# Supplementary material for: Spatial Distribution of Air Pollution, Hotspots and Sources in an Urban-Industrial Area in the Lisbon Metropolitan Area, Portugal—A Biomonitoring Approach
Source: Int J Environ Res Public Health. 2022 Jan 26;19(3):1364. doi: 10.3390/ijerph19031364 (PMC8834712; doi:10.3390/ijerph19031364)
Supplement: Supplementary file 1 [file ijerph-19-01364-s001.zip]

Archive with 1 entries (1 files):
- ijerph-1499815-supplementary.pdf
